# Supplementary material for: A text-mining approach to study the real-world effectiveness and potentially fatal immune-related adverse events of PD-1 and PD-L1 inhibitors in older patients with stage III/IV non-small cell lung cancer
Source: BMC Cancer. 2023 Mar 14;23:247. doi: 10.1186/s12885-023-10701-z (PMC10015929; doi:10.1186/s12885-023-10701-z)
Supplement: Supplementary file 1 — Additional file 1. [file 12885_2023_10701_MOESM1_ESM.xlsx]

## Sheet: Inclusion
Hagaziekenhuis*
Inclusion criteria	type of data extraction	Searched terms	Age at time of diagnosis	Start date
DBC*NSCLC	DBC	Specialism: 0322 with Diagnosis: 1303	>18 years	.
Medication	Reports (Haga) Medication request (LUMC)	Nivolumab, Pembrolizumab, Atezolizumab, Durvalumab	.	start after 1 sep 2016
	Potential patients	Included patients	Excluded patients	Pending
Total	363	288	73	3
Nivolumab	72	57	15	1
Pembrolizumab	191	155	35	2
Atezolizumab	48	39	9	0
Durvalumab	52	37	14	0
					*Updated 31 March 2021
LUMC**
Inclusion criteria	type of data extraction	Searched terms	Age at time of diagnosis	Start date
DBC*NSCLC	DBC	Specialism: 0322 with Diagnosis: 1303	>18 years	.
Treatment prescription	Medication request	Nivolumab (L01XC17 ), Pembrolizumab (L01XC18 ), Atezolizumab (L01XC32 ), Durvalumab (L01XC28 )	.	start after 1 sep 2016
	Potential patients	Included patients	Excluded patients	Pending
Total	401	401
Nivolumab	61	61	0	0
Pembrolizumab	266	266	0	0
Atezolizumab	31	31	0	0
Durvalumab	43	43	0	0	**Updated on 31 May 2021
	Haga	LUMC	Totaal
Totaal	288	401	689
Nivolumab	57	61	118
Pembrolizumab	155	266	421
Atezolizumab	39	31	70
Durvalumab	37	43	80

## Sheet: Queries
	Query	Collected answer	Type of data extraction	Searched terms	Excluded terms	Comment
Demographics	Date of birth	Birth Date	standard patient characteristic in CDC						Classification based on manual in-context validation
	Sex	male or female	standard patient characteristic in CDC						Data were manually collected and only imported in Ctcue in order to be able to create other queries
	Length	Numeric value in cm and m	Measurment FT: form responses (lengte)	Lengte/lengte cm		Range 100 cm - 250 cm OR 1 m - 2.5 m
	Smoking status at the start of immunotherapy	Current smoker	FT: form responses (intoxicatie, toxiciteit, SEH samenvatting, anamnese, sociale anamnese) . FT: reports (klinische brief, poliklinische brief, polikliniekbezoek, spoedeisende Hulp, poliklinisch bezoek, klinisch bezoek)	Rookt nog Tot heden gerookt Rookt af en toe Rookt alleen af en toe Rookt heel af en toe Intoxicaties rookt ja Intoxicaties rookt Rookt een pakje Herstart roken Rookt nog Tot heden gerookt Rookt af en toe Rookt alleen af en toe Rookt heel af en toe Intoxicaties rookt ja Intoxicaties rookt Rookt een pakje Herstart roken	All the possible negations combined with the searched terms	start date: latest record before the start of immunotherapy (+1 month margin) Ex-smoker: Quit >3 months before the start of immunotherapy
		Ex-smoker		voorheen (wel) gerookt verleden (wel) gerookt roken niet actief rookt niet meer roken gestopt (sinds) gestopt met roken roken momenteel gestopt roken nu gestopt rookte (tot) jaar gerookt veel gerookt roken momenteel gestaakt roken nu gestaakt
		Non-smoker		Roken nee Nooit gerookt Roken niet Rookt niet Intoxicaties geen
		Not-classified	FT: form responses (intoxicatie, toxiciteit, SEH samenvatting, anamnese, sociale anamnese)	roken smoking rookt gerookt pakje(s) shag pakje(s) sigaretten shag per dag (week) shag/dag(week) packyear (PY, pakjaar)	All the queries in "smoker", "ex-smoker", and "non-smoker"	Start date: before the last prescription of immunotherapy
	Smoking PY	# PY or sigarets per day/week	FT: report (klinische brief, poliklinische brief, polikliniekbezoek, spoedeisende hulp)	pakje(s) shag pakje(s) sigaretten shag per dag (week) shag/dag(week) packyear (PY, pakjaar, other synonyms)	Queries for "non-smokers" and "ex-smokers"	start date: latest record between 1 month before date of diagnosis until 5 months after start date of treatment
			FT: form responses (intoxicatie, toxiciteit, SEH samenvatting, anamnese, sociale anamnese)
	Alcohol use	Non-drinker	FT: form responses (intoxicatie, SEH samenvatting, anamnese, sociale anamnese) . FT: reports (klinische brief, poliklinische brief, polikliniekbezoek, spoedeisende Hulp, poliklinisch bezoek, klinisch bezoek)	Alcohol nee/niet/geen/nooit drinkt geen alcohol intoxicaties geen/nee		start date: latest record between 1 month before date of diagnosis until 1 months after start date of treatment Current drinkers classified manually from the not-classified group
		Ex-drinker		alcohol bijna nooit/niet meer ex-alcohol alcohol gestopt/gestaakt gestopt met/nauwelijks alcohol
		Abuse		alcohl abusus/abuse alcoholmisbruik misbruik alcohol alcoholabuses alcoholisme
		Not-classified		In context: alcohl, EH/dag, EH/week	geen alcohol alcohol nooit/nee/geen/nee/gestopt/gestaakt/niet meer intoxicaties nee/geen
Genetic factors	PD-L1 expression	Negative (<1%)	FT: form responses (samenvatting, conclusie, rapportage, beloop, aanvullend onderzoek, anamnese) FT: reports (klinische brief, poliklinische brief, polikliniekbezoek, spoedeisende Hulp, poliklinisch bezoek, klinisch bezoek)	PD-L1 negatief (Custom synonyms: PDL1 negatief, PDL1 is negatief, PD-L1 is negatief) negatief voor PD-L1 (Custom synonyms: negatief voor PDL1) PD-L1 <1% (Custom synonyms: PDL1 <1%) PD-L1 neg (Custom synonyms: PDL1 neg) PD-L1 immuunhistochemie geheel negatief (Custom synonyms: PD-L1 geheel negatief, PDL1 geheel negatief)	PD-L1 >50% (Custom search: PDL1 >50%) PD-L1 positief (Custom search: PD-L1 sterk positief, PDL1 positief, PDL1 sterk positief) PD-L1 1-50% (Custom search: PDL1 1 en 50%, PDL1 1-50%, PD-L1 1 en 50%)	start date: Between 1 month before date of diagnosis until 5 months after start date of treatment
		Positive (1-49%)		PD-L1 positief (Custom synonyms: PDL1 positief, PDL1 is positief, PD-L1 is positief) positief voor PD-L1 (Custom synonyms: positief voor PDL1) PD-L1 >1% (Custom synonyms: PDL1 >1%) PD-L1 pos (Custom synonyms: PDL1 pos) PD-L1 expressie >1 en 50% (Custom synonyms:PDL1 expressie >1 en 50%, PDL1 1-50%, PD-L1 1-50%, PD-L1 expressie 1-50%, PDL1 expressie 1-50%) PD-L1 <50% (Custom synonyms: PDL1 <50%)	PD-L1 <50% (Custom synonyms: PDL1 <50%) PDL1 sterk positief (Custom search: PD-L1 sterk positief)
		Strongly positive (>50%)		PD-L1 sterk positief (Custom synonyms: PDL1 sterk positief, PDL1 is sterk positief, PD-L1 is sterk positief) PD-L1 >50% (Custom synonyms: PDL1 >50%) PD-L1 expressie >50% (Custom synonyms:PDL1 expressie > 50%) hoge PD-L1 expressie (Custom synonyms: hoge PDL1 expressie, hoge PDL-1 expressie)	PD-L1 1-50% (Custom search: PDL1 1 en 50%, PDL1 1-50%, PD-L1 1 en 50%)
		Not-classified		Search in context: PD-L1. PDL1, PDL-1, TPS	All the queries for negative, positive and strongly positive queries
Disease-related	Date of diagnosis	First occurrence in history	DBC	Specialism: 0322 with Diagnosis: 1303
			FT: form responses (conclusie, rapportage, samenvatting, beloop, aanvullend onderzoek, diagnose, beleid, anamnese)	From keyword synonym library: Niet-kleincellig longkanker Non-small cell lung carcinoma Non-small cell lung cancer NSCLC Niet-kleincellig longcarcinoom Niet-kleincellige longcarcinoom Niet-kleincellige longkanker Niet-kleincellig longkanker Longcarcinoom niet-kleincellig niet-kleincellig bronchuscarcinoom
	Age at diagnosis	numerical value in years	it is possible to automatically collect age at related dates for every data point in CDC
	Tumour histology	Adenocarcinoma	FT: form responses (conclusie, beloop samenvatting, anamnese aanvullend onderzoek, diagnose) FT: Report: poliklinische brief, radiologieverslag, pathologieverslag, klinische brief	From keyword synonym library: adenocarcinoom adenocarcinoma carcinoom in adenoom adenoom maligne adenoca Custom synonyms: adeno addenocarcinoom/NOS	Geen + all the queries	start date: Between 2 month before date of diagnosis until 5 months after the date of diagnosis
		Squamous cell carcinoma		From keyword synonym library: plaveiselcelcarcinoom plaveiselcelca plaveiselcel ca. Plaveiselcel squamous cell carcinoma squamous cell cancer plav PCC
		Large cell carcinoma		From keyword synonym library: Grootcellig longcarcinoom Grootcellig carcinoom Carcinoom grootcellig Grootcellig Ca
	Previous lobectomy	Lobectomy/bi-lobectomy or pneumonectomy of the lung	FT: Report: poliklinische brief, radiologieverslag, pathologieverslag, klinische brief, OK verslag)	From keyword synonym library: (bi-)lobectomie(en) lobectomie long longlobectomie(en) lobectomy pneumonectomie(en) Pneumonectomy Pneumectomie	Geen + keywords	start date: Between 1 month before the date of diagnosis until 3 months after the start of immunotherapy
			Surgeries	Indication: lobectomie of segmentreserectie/VAS complex Lobectomie VATS ROK VATS lobectomie RMK Bi-lobectomie inferior VATS Lobectomie VATS LBK VATS lobectomie LOK+LKD VATS lobectomie VATS lobectomie RBK VATS lobectomie ROK VATS lobectomie LOK Lobectomie LBK VATS VATS lobectomie pneumonectomie VATS conversie lobectomie RBK VATS lobectomie LBK Lobectomie of segmentreserectie/VATS Lobectomie long b…
	CNS metastasis	CNS metastasis (+)	FT: report (poliklinische brief)	From keyword synonym library: Cerebrale metastase Hersenmetastasen Hersenmetastase Cerebellaire metastase Hersenmeta Metastasen cerebellair Hersenmetastases Cerebellaire metastasen Hersen metastase Metastase Cerebellair Hersen Metastasen	Geen + all the queries Geen aanwijzing (voor) hersenmetastas(en) Geen aanwijzing voor hetsen metastas(en) Verdacht voor hersenmetastas(en) Uitsluiten hersenmetastas(en) Geen verdenking op hersenmetastas(en)	Start date after the date of diagnosis until the start of immunotherapy specialism: longziekten, radiotherapie, neurologie
	Stage	Stage III	FT: form responses	Separate query per sub-stage Stadium/stage/st. III		start date: First record Between 1 week before the start of immunotherapy until the last prescription of immunotherapy
		Stage IV		Separate query per sub-stage Stadium/stage/st. IV
Therapy related	Line of therapy (LUMC)	Oncolytics prescriptions before the start of immunotherapy (all results)	Individual quuert for each Medication request	ATC codes L01BA04 (pemetrexed) L01XA01 (cisplatin) L01XA02 (carboplatin) L01BC05 (gemcitabine) L01CB01 (Etoposide) L01CD02 (Docetaxel) L01CD01 (paclitaxel) L01XC07 (bevacizumab)		Start date before the date of diagnosis (-1 month) End date before start date immunotherapy
	Previous radiotherapy	Radiotherapy prior to immunotherapy	DBC	Specialism: 0361 with Diagnosis: 103		Start date First record between start date of diagnosis until the start of immunotherapy End date: Last record between start date of diagnosis until the start of immunotherapy
	Concurrent radiotherapy	Radiotherapy during immunotherapy	DBC	Specialism: 0361 with Diagnosis: 103		Start date First record between start date of immunotherapy until the last date of immunotherapy End date: Last record between start date of immunotherapy until the last date of immunotherapy
	ECOG PS at the start of treatment	ECOG PS 0	FT: form responses (conclusie, beloop, anamnese lichamelijk onderzoek, beleid)	From keyword synonym library: ECOG 0 ECOG PS 0 ECOG is 0 ECOG performance score 0 performance score 0 ECOG score 0	ECOG 0-1 ECOG PS 0-1 ECOG performance score 0-1 performance score 0-1	start date: Between 1 month before the start of immunotherapy until 1 month after the start of immunotherapy
		ECOG PS 1		From keyword synonym library: ECOG 1 ECOG PS 1 ECOG is 1 ECOG performance score 1 performance score 1 ECOG score 1 ECOG I ECOG performance score I ECOG 0-1 (+ all the abovementioned combos)	ECOG 1-2 ECOG PS 1-2 ECOG performance score 1-2 performance score 1-2
		ECOG PS 2		From keyword synonym library: ECOG 2 ECOG PS 2 ECOG is 2 ECOG performance score 2 performance score 2 ECOG score 2 ECOG 1-2 (+all the abovementioned combos)	ECOG 2-3 ECOG PS 2-3 ECOG performance score 2-3 performance score 2-3
		ECOG PS 3		From keyword synonym library: ECOG 3 ECOG PS 3 ECOG is 3 ECOG performance score 3 performance score 3 ECOG score 3 ECOG 2-3 (+ all the abovementioned combos)	ECOG 3-4 ECOG PS 3-4 ECOG performance score 3-4 performance score 3-4
		ECOG PS 4		From keyword synonym library: ECOG 4 ECOG PS 4 ECOG is 4 ECOG performance score 4 performance score 4 ECOG score 4 ECOG 3-4 (+ all the abovementioned combos)	ECOG 4-5 ECOG PS 4-5 ECOG performance score 4-5 performance score 4-5
		Non-classified		From keyword synonym library: ECOG ECOG PS ECOG is ECOG performance score performance score ECOG score	all the queries in ECOG 0-4
	Weight at start of treatment	Numerical value in kg	FT: reports (poliklinische brief, klinische brief, polikliniek, consult)	From keyword synonym library Gewicht gew. Gew gw weegt woog		Start date from 15 days before the start of immunotherapy until 15 days after the start of immunotherapy Range 40 kg - 300 kg
			Measurment	Gewicht Gew. Gw weegt
	Start date of treatment (Haga)	Date of oldest occurrence	FT: reports (poliklinische brief, klinische brief, polikliniek: vervolgconsult, kliniek: vervolgconsult, consult) . FT: form responses (rapportage, beloop, verpleegkundige rapportage ONC, verpleegkundige rapportage naslag, Verpleegkundige rapportage LON, Vrije, Beleid, conclusie, samenvatting, aanvullend onderzoek)	Per treatment* From keyword synonym in library: Drug name Abbreviations (e.g. pembro) Common spelling mistakes (e.g. pembroluzimab) AND start eerste/ 1e kuur eerste/ 1e eerste toediening/gift	wv. Drug name	Start date first occurence after the date of diagnosis Manual validation of all patients --> data extraction from CMS (+/- 3 days is neglected)
	Start date of treatment (LUMC)	Date of oldest occurrence	Individual quuert for each Medication request	L01XC17 (nivolumab) L01XC18 (pembrolizumab) L01XC32 (atezolizumab) L01XC28 (durvalumab)		Start date: first medication request after the start date of diagnosis
	Age at start of treatment	Numerical value in years	it is possible to automatically collect age at related dates for every data point in CDC
	End date of treatment (Haga)	Date of first occurrence	FT: reports (poliklinische brief, klinische brief, polikliniek: vervolgconsult, kliniek: vervolgconsult, consult) . FT: form responses (rapportage, beloop, verpleegkundige rapportage ONC, verpleegkundige rapportage naslag, Verpleegkundige rapportage LON, Vrije, Beleid, conclusie, samenvatting, aanvullend onderzoek)	Per treatment* From keyword synonym in library: Drug name Abbreviations (e.g. pembro) Common spelling mistakes (e.g. pembroluzimab) AND gestopt/gestaakt/staken/stoppen gift/keer/kuur	wv. Drug name	Start date last occurence after the start of immunotherapy Manual validation of all patients --> data extraction from CMS (+/- 3 days is neglected)
	End date of treatment (LUMC)	Date of first occurrence	Individual quuert for each Medication request	L01XC17 (nivolumab) L01XC18 (pembrolizumab) L01XC32 (atezolizumab) L01XC28 (durvalumab)		Start date: last medication request after the start of immunotherapy
	Combination therapy (LUMC)	Oncolytics prescriptions before the start of immunotherapy (all results)	Individual quuert for each Medication request	ATC codes L01BA04 (pemetrexed) L01XA01 (cisplatin) L01XA02 (carboplatin) L01BC05 (gemcitabine) L01CB01 (Etoposide) L01CD02 (Docetaxel) L01CD01 (paclitaxel) L01XC07 (bevacizumab)		Start date first prescription on or after the start of immunotherapy End date last prescription after the start date
Comorbiditeit	COPD	COPD (Yes/No)	Diagnosis	Description: COPD Chronisch obstructieve longaandoening Chronisch Obstructief Longlijden chronisch obstructieve luchtwegaandoening (+ all other possible diagnosis descriptions that are indicative of COPD from the library of results)		start date: From 1 year before the date of diagnosis
			FT: form response (anamnese, voorgeschiedenis, diagnose)	at least one of: Voorgeschiedenis VG Together in a document with at least one of: From keyword synonym library: Chronisch obstructieve longaandoening Chronisch Obstructief Longlijden chronisch obstructieve luchtwegaandoening COPD emfyseem chronische bronchitis	Geen COPD DD COPD
			FT: reports (poliklinische brief, klinische brief, spoedeisende Hulp)	From keyword synonym library: Chronisch obstructieve longaandoening Chronisch Obstructief Longlijden chronisch obstructieve luchtwegaandoening COPD emfyseem chronische bronchitis
	Exacerbatie COPD	Exacerbatie Yes/No	FT: form response	The combination of Exacerbatie AND COPD		start date: between start date cortico after immuno ± 10 days (see outcomes)
	COVID	COVID Yes/No	Diagnosis	SARS-CoV2 coronavirusinfectie infectie met SARS-CoV2 COVID-19 (+ all other possible diagnosis descriptions that are indicative of COVID from the library of results )		start date: between start date cortico after immuno ± 30 days (see outcomes)
Other	Latest record	Date of last record	FT: form responses			Start date: Newest record
Outcome	Effectiveness	Progression during treatment	FT: Reports (poliklinische brief, klinische brief)	Per treatment* From keyword synonym in library: Drug Name Abbreviations Spelling mistakes AND From keyword synonym library: Tumorprogressie Tumor progression tumor progressie progressie tumor progressie van tumor progressie van tumoren neoplasma progressie Tumor progression Manually added: toename laesie nieuwe laesie te zien nieuwe laesies te zien groei tumor progressie pd	Alcoholische Hepatitis Verdenking op hepatitis geen hepatitis hepatitis minder waarschijnlijk geen aanwijzing(en) voor hepatitis Geen tekenen van hepatitis viraal hepatitis dd hepatitis+B67:G68	Start date of documentation between 30 days before end prescription treatment until 45 days after end prescription treatment
			Form responses (conclusies, beleid, samenvatting, beloop, klinisch beloop, anamnese)
		Death	standard patient characteristic in CDC
	Immunosuppressive drugs	First systemic corticosteroid	Medication request	ATC codes H02AB07, H02AB02 (Dexamethason) H02AB04 (Methylprednisolon) H02AB06 (prednisolon) H02AB07 (Prednison)	*Route of administration: oral, parenteral	Start date: first prescription between start immunotherapy and end immunotherapy End date also collected
		Systemic cortico around last immunotherapy prescription	Medication request	ATC codes H02AB07, H02AB02 (Dexamethason) H02AB04 (Methylprednisolon) H02AB06 (prednisolon) H02AB07 (Prednison)	*Route of administration: oral, parenteral	Start date: first prescription between end immunotherapy + 6 weeks End date also collected
		Infliximab	Medication request	L04AB02 (infliximab)		Start date: first prescription between start immunotherapy and end immunotherapy End date also collected
	irAE	Pneumonitis	FT: reports FT: form responses (conclusies, samenvatting, aanvullend onderzoek, anamnese)	Per treatment* From keyword synonym in library: Drug Name Immunotherapie/immuuntherapie/immuno therapie/immunotherapy Abbreviations Spelling mistakes immuun-gemedieerd/geinduceerd ICI IO AND pneumonitis pneumon.	geen pneumonitis dd pneumonitis Geen afwijkingen passend bij pneumonitis infectieuze pneumonie geen aanwijzing(en) (voor) pneumonitis Verdenking op pneumonitis geen tekenen van pneumonitis	Start date from start date immunotherapy until 6 months after end prescirption treatement
		Myocarditis	FT: reports FT: form responses (conclusies, samenvatting, aanvullend onderzoek, anamnese)	Per treatment* From keyword synonym in library: Drug Name Immunotherapie/immuuntherapie/immuno therapie/immunotherapy Abbreviations Spelling mistakes immuun-gemedieerd/geinduceerd ICI IO AND myocarditis ontsteking myocard	Verdenking op myocarditis geen tekenen voor myocarditis virale myocarditis	Start date from start date immunotherapy until 6 months after end prescirption treatement
		Colitis	FT: Form responses FT: report (spoedeisende hulp, klinische brief, poliklinische brief, polikliniek: vervolgconsult, kliniek: vervolgconsult, pathologieverslag, radiologieverslag)	Per treatment* From keyword synonym in library: Drug Name Immunotherapie/immuuntherapie/immuno therapie/immunotherapy Abbreviations Spelling mistakes immuun-gemedieerd/geinduceerd ICI IO AND colitis ontsteking van het colon	Verdenking op colitis geen colitis colitis minder waarschijnlijk geen aanwijzing(en) voor colitis Geen tekenen van colitis infectieuze colitis infectieus colitis viraal colitis virale colitis	Start date from start date immunotherapy until 6 months after end prescirption treatement
		Meningitis	FT: Form responses FT: report (spoedeisende hulp, klinische brief, poliklinische brief, polikliniek: vervolgconsult, kliniek: vervolgconsult, pathologieverslag, radiologieverslag)	Per treatment* From keyword synonym in library: Drug Name Immunotherapie/immuuntherapie/immuno therapie/immunotherapy Abbreviations Spelling mistakes immuun-gemedieerd/geinduceerd ICI IO AND meningitis hersenvliesontsteking	Carcinomatous Meningitis meningitis carcinomatosa Verdenking op meningitis geen meningitis meningitis minder waarschijnlijk geen aanwijzing(en) voor meningitis Geen tekenen van colitis Bacteriele meningitis Listeria Meningitis	Start date from start date immunotherapy until 6 months after end prescirption treatement
		Encephalitis	FT: Form responses FT: report (spoedeisende hulp, klinische brief, poliklinische brief, polikliniek: vervolgconsult, kliniek: vervolgconsult, pathologieverslag, radiologieverslag)	Per treatment* From keyword synonym in library: Drug Name Immunotherapie/immuuntherapie/immuno therapie/immunotherapy Abbreviations Spelling mistakes immuun-gemedieerd/geinduceerd ICI IO AND encefalitis hersenontsteking	Verdenking op encefalitis geen encefalitis encefalitis minder waarschijnlijk geen aanwijzing(en) voor encefalitis Geen tekenen van encefalitis	Start date from start date immunotherapy until 6 months after end prescirption treatement
		Mysathenia Gravis	FT: Form responses FT: report (spoedeisende hulp, klinische brief, poliklinische brief, polikliniek: vervolgconsult, kliniek: vervolgconsult, pathologieverslag, radiologieverslag)	Per treatment* From keyword synonym in library: Drug Name Immunotherapie/immuuntherapie/immuno therapie/immunotherapy Abbreviations Spelling mistakes immuun-gemedieerd/geinduceerd ICI IO AND Myasthenia Gravis Gravis Myasthenie Myasthenie Gravis M gravis M. gravis	Verdenking op Mysthenia Gravis geen Mysthenia Gravis Mysthenia Gravis minder waarschijnlijk geen aanwijzing(en) voor Mysthenia Gravis Geen tekenen van Mysthenia Gravis	Start date from start date immunotherapy until 6 months after end prescirption treatement
		Myositis	FT: Form responses FT: report (spoedeisende hulp, klinische brief, poliklinische brief, polikliniek: vervolgconsult, kliniek: vervolgconsult, pathologieverslag, radiologieverslag)	Per treatment* From keyword synonym in library: Drug Name Immunotherapie/immuuntherapie/immuno therapie/immunotherapy Abbreviations Spelling mistakes immuun-gemedieerd/geinduceerd ICI IO AND Myositis Spierontsteking Inflammatoire Myopathie Polymyositis Dermatomyositis	Verdenking op Myositis geen Myositis Myositis minder waarschijnlijk geen aanwijzing(en) voor Myositis Geen tekenen van Myositis viraal myositis dd myositis	Start date from start date immunotherapy until 6 months after end prescirption treatement
			Measurement	CK > 170 U/L
		Nefritis	FT: Form responses FT: report (spoedeisende hulp, klinische brief, poliklinische brief, polikliniek: vervolgconsult, kliniek: vervolgconsult, pathologieverslag, radiologieverslag)	Per treatment* From keyword synonym in library: Drug Name Immunotherapie/immuuntherapie/immuno therapie/immunotherapy Abbreviations Spelling mistakes immuun-gemedieerd/geinduceerd ICI IO AND nefritis nephritis	Verdenking op nefritis geen nefritis nefritis minder waarschijnlijk geen aanwijzing(en) voor nefritis Geen tekenen van nefritis viraal nefritis dd nefritis	Start date from start date immunotherapy until 6 months after end prescirption treatement
		Hepatitis	FT: Form responses FT: report (spoedeisende hulp, klinische brief, poliklinische brief, polikliniek: vervolgconsult, kliniek: vervolgconsult, pathologieverslag, radiologieverslag)	Per treatment* From keyword synonym in library: Drug Name Immunotherapie/immuuntherapie/immuno therapie/immunotherapy Abbreviations Spelling mistakes immuun-gemedieerd/geinduceerd ICI IO AND hepatitis Ontsteking van de Lever Ontsteking Lever Verhoogde Leverenzymen leverenzymstoornis	Alcoholische Hepatitis Verdenking op hepatitis geen hepatitis hepatitis minder waarschijnlijk geen aanwijzing(en) voor hepatitis Geen tekenen van hepatitis viraal hepatitis dd hepatitis	Start date from start date immunotherapy until 6 months after end prescirption treatement

## Sheet: Table S1
Table S1. Overall-survival and progression-free survival per age group and drug type
	Overall-survival				Progression-free survival
	Univariate model; HR (95% CI)	p-value	Multivariable model a; HR (95% CI)	p-value	Univariate model; HR (95% CI)	p-value	Multivariable model; HR (95% CI)	p-value
<65 years	(reference)		(reference)		(reference)		(reference)
65-74 years	1.22 (0.96-1.53)	0.10	1.19 (0.93-1.51)	0.16	1.14 (0.92-1.41)	0.25	1.11 (0.89-1.38)	0.37
> 75 years	1.10 (0.79-1.52)	0.58	1.00 (0.71-1.40)	0.98	1.10 (0.78-1.42)	0.75	0.98 (0.72-1.33)	0.90
a: HR adjusted for BMI, smoking status and ECOG PS

## Sheet: Table S2
Table S2. Overall-survival and progression-free survival per PD-L1 expression and line of treatment
	Overall-survival		Progression-free survival
	HR (95% CI)	p-value	HR (95% CI)	p-value
PD-L1 exp
<1%
<65 years	(reference)		(reference)
65-74 years	1.34 (0.94-1.92)	0.11	1.22 (0.88-1.62)	0.24
> 75 years	1.27 (0.68-2.38)	0.45	1.24 (0.71-2.16)	0.45
>1%
<65 years	(reference)		(reference)
65-74 years	1.11 (0.77-1.59)	0.57	1.09 (0.79-1.51)	0.61
> 75 years	1.10 (0.71-1.71)	0.68	1.16 (0.78-1.72)	0.46
Line of Therapy
First
<65 years	(reference)		(reference)
65-74 years	1.30 (0.95-1.79)	0.18	1.27 (0.96-1.69)	0.10
> 75 years	1.20 (0.80-1.80)	0.29	1.24 (0.68-1.77)	0.25
Second
<65 years	(reference)		(reference)
65-74 years	1.21 (0.86-1.72)	0.28	1.06 (0.76-1.47)	0.73
> 75 years	1.19 (0.66-2.16)	0.56	0.96 (0.55-1.70)	0.89

## Sheet: Table S3
Table S3. Overall-survival and progression-free survival of patients per age group and drug type (age as linear variable)
	Overall-survival				Progression-free survival
	Univariate model;	p-value	Multivariable model a;	p-value		Univariate model;	p-value	Multivariable model;	p-value
	HR (95% CI)		HR (95% CI)			HR (95% CI)		HR (95% CI)
Total	1.01 (0.996-1.02)	0.17	1.01 (0.99-1.02)	0.39		1.01 (0.996-1.02)	0.24	1.00 (0.99-1.02)	0.52
Pembrolizumab	1.00 (0.99-1.02)	0.84	1.00 (0.99-1.02)	0.88		1.00 (0.99-1.02)	0.58	1.00 (0.99-1.02)	0.68
Nivolumab	1.01 (0.99-1.03)	0.32	1.01 (0.98-1.03)	0.55		1.00 (0.98-1.03)	0.73	1.00 (0.98-1.02)	0.98
Atezolizumab	1.01 (0.97-1.04)	0.64	1.01 (0.97-1.04)	0.78		1.00 (0.97-1.03)	0.99	0.998 (0.97-1.03)	0.90
Durvalumab	1.06 (0.99-1.14)	0.10	1.06 (0.98-1.15)	0.13		1.04 (0.99-1.09)	0.15	1.04 (0.98-1.09)	0.19
a adjusted for ECOG score at start of immunotherapy, smoking status and BMI, missing data are imputed

## Sheet: Table S4
Table S4.	The incidence of immune-related adverse events among patients receiving immunotherapy (%)
Immune-related adverse event	All patients	<65 years	65-74 years	>75 years	p-value*
	(N = 689)	(N =310)	(N =275)	(N=104)
Colitis	30 (4.4)	17 (5.5)	10 (3.6)	3 (2.9)	0.41
Hepatitis	19 (2.8)	10 (3.2)	7 (2.5)	2 (1.9)	0.76
Pneumonitis	36 (5.2)	11 (3.5)	23 (8.4)	2 (1.9)	0.01
Nephritis	9 (1.3)	3 (1.0)	4 (1.5)	2 (1.9)	0.72
Myositis	2 (0.3)	0 (0.0)	2 (0.7)	0 (0.0)	0.22
Myocarditis	0 (0.0)	0 (0.0)	0 (0.0)	0 (0.0)	-
Myasthenia gravis	1 (0.1)	0 (0.0)	1 (0.4)	0 (0.0)	0.47
Meningitis	1 (0.1)	0 (0.0)	1 (0.4)	0 (0.0)	0.47
Encephalitis	2 (0.3)	1 (0.3)	1 (0.4)	0 (0.0)	0.88
Total	100 (14.5)	42 (13.5)	49 (17.9)	9 (8.6)
* Chi2-test

## Sheet: Table S5
Table S5. Incidence Rate and Estimated Relative Risk of immunotherapy toxicity Among patients with NSCLC of different age groups
	Event, N%	Person Time of follow up*, years	Incidence rates (per 100 person-years)	Relative risk	95% Confidence interval
Any irAE
<65 years	42 (13.5%)	303.7	14	(reference)
65-74 years	49 (17.9%)	243.3	20	1.46	0.90-2.07
> 75 years	9 (8.6%)	102.6	9	0.63	0.31-1.26
First prescription of a corticosteroid
<65 years	209 (67.2)	146.4	143	(reference)
65-74 years	180 (65.5)	146.7	123	0.86	0.75-1.03
> 75 years	56 (53.8)	55.9	100	0.70	0.56-0.87
cortico prescription ± 1m from end immunotherapy
<65 years	142 (45.7)	271.0	52	(reference)
65-74 years	115 (41.8)	228.6	50	0.96	0.81 to 1.15
> 75 years	31 (29.8)	95.7	32	0.62	0.44 to 0.86
*censored at event date, death, last date of record, or the end of the study period, whichever occurred first
